# Supplementary material for: Transformation of Tetracycline by Manganese Peroxidase from Phanerochaete chrysosporium
Source: Molecules. 2021 Nov 11;26(22):6803. doi: 10.3390/molecules26226803 (PMC8619068; doi:10.3390/molecules26226803)
Supplement: Supplementary file 1 [file molecules-26-06803-s001.zip]

Archive with 1 entries (1 files):
- molecules-1452286-supplementary.pdf
